# Supplementary material for: Integrated Adsorption–Photodegradation of Organic Pollutants by Carbon Xerogel/Titania Composites
Source: Molecules. 2022 Dec 2;27(23):8483. doi: 10.3390/molecules27238483 (PMC9735923; doi:10.3390/molecules27238483)
Supplement: Supplementary file 1 [file molecules-27-08483-s001.zip]

Archive with 1 entries (1 files):
- molecules-2038857-supplementary.pdf
